# Supplementary material for: Spin-Scaled Range-Separated Double-Hybrid Density Functional Theory for Excited States
Source: J Chem Theory Comput. 2021 Jun 21;17(7):4211–24. doi: 10.1021/acs.jctc.1c00422 (PMC8280718; doi:10.1021/acs.jctc.1c00422)
Supplement: Supplementary file 1 — ct1c00422_si_001.xlsx [file ct1c00422_si_001.xlsx]

## Sheet: Gordon_singlet_sum
	All (63)								Valence (32)								Rydberg (31)
Method	MAE	MAX	ME	MAX+	MAX-	SPAN	RMSE	SD	MAE	MAX	ME	MAX+	MAX-	SPAN	RMSE	SD	MAE	MAX	ME	MAX+	MAX-	SPAN	RMSE	SD
CCSD	0.108889	0.49	0.104762	0.49	-0.04	0.53	0.146894	0.10297	0.167273	0.49	0.167273	0.49	0.03	0.46	0.196839	0.103756	0.0446667	0.14	0.036	0.14	-0.04	0.18	0.0518973	0.03802
CC2	0.184387	0.641	-0.110165	0.394	-0.641	1.035	0.253293	0.228081	0.129921	0.5294	-0.012103	0.293	-0.5294	0.8224	0.179768	0.17936	0.2443	0.641	-0.218033	0.394	-0.641	1.035	0.314932	0.231137
CIS(D)	0.21269	1.041	-0.0117825	1.041	-0.565	1.606	0.296325	0.296091	0.228939	1.041	0.113861	1.041	-0.5444	1.5854	0.301701	0.279391	0.194817	0.565	-0.14999	0.4719	-0.565	1.0369	0.290297	0.252795
DSD-PBEP86	0.158622	0.5928	-0.0442381	0.3915	-0.5928	0.9843	0.208023	0.203265	0.112888	0.385	0.0817545	0.385	-0.1487	0.5337	0.147888	0.123236	0.20893	0.5928	-0.18283	0.3915	-0.5928	0.9843	0.258489	0.185853
RS-PBE-P86	0.141932	0.5964	0.0441508	0.5964	-0.279	0.8754	0.195493	0.190442	0.179012	0.5964	0.133527	0.5964	-0.2673	0.8637	0.236482	0.195178	0.101143	0.4411	-0.0541633	0.4411	-0.279	0.7201	0.136895	0.127873
SCS-RS-PBE-P86	0.13	0.62	0.06	0.62	-0.29	0.91	0.19	0.18	0.17	0.62	0.14	0.62	-0.22	0.84	0.22	0.24	0.09	0.51	-0.02	0.51	-0.29	0.8	0.14	0.17
SOS-RS-PBE-P86	0.15	0.66	0.09	0.66	-0.32	0.98	0.2	0.18	0.17	0.66	0.14	0.66	-0.21	0.87	0.23	0.26	0.14	0.63	0.04	0.63	-0.32	0.95	0.18	0.2
B2GPPLYP	0.237937	0.71	-0.123651	0.59	-0.71	1.3	0.288227	0.262447	0.150303	0.59	0.0557576	0.59	-0.31	0.9	0.201675	0.193814	0.334333	0.71	-0.321	0.2	-0.71	0.91	0.360162	0.166119
wB2GPPLYP	0.203333	0.73	0.132222	0.73	-0.43	1.16	0.267798	0.234751	0.264242	0.73	0.264242	0.73	0	0.73	0.323344	0.186353	0.136333	0.57	-0.013	0.57	-0.43	1	0.188671	0.19144
PBE0-2	0.163833	0.6402	0.116665	0.6402	-0.3057	0.9459	0.221904	0.188761	0.222633	0.6402	0.203961	0.6402	-0.3057	0.9459	0.273604	0.182371	0.0991533	0.5513	0.02064	0.5513	-0.2705	0.8218	0.145129	0.146109
PBE-QIDH	0.157937	0.52	0.125238	0.52	-0.26	0.78	0.213865	0.174752	0.221212	0.49	0.221212	0.49	0	0.49	0.265627	0.147047	0.0883333	0.52	0.0196667	0.52	-0.26	0.78	0.135782	0.136647

## Sheet: Gordon_triplet_sum
	All (38)								Valence (28)								Rydberg (10)
Method	MAE	MAX	ME	MAX+	MAX-	SPAN	RMSE	SD	MAE	MAX	ME	MAX+	MAX-	SPAN	RMSE	SD	MAE	MAX	ME	MAX+	MAX-	SPAN	RMSE	SD
CCSD	0.0721053	0.19	0.0221053	0.19	-0.17	0.36	0.0926226	0.0911535	0.0821429	0.19	0.0192857	0.19	-0.17	0.36	0.101207	0.101176	0.044	0.17	0.03	0.17	-0.03	0.2	0.0626099	0.0579272
CC2	0.193913	0.597	-0.0303184	0.2926	-0.597	0.8896	0.249928	0.251412	0.159661	0.5734	0.0623607	0.2926	-0.5734	0.866	0.198042	0.191417	0.28982	0.597	-0.28982	-0.0414	-0.597	0.5556	0.357134	0.219972
CIS(D)	0.231829	0.4473	0.0963553	0.4473	-0.446	0.8933	0.264684	0.249831	0.241089	0.4473	0.199804	0.4473	-0.36	0.8073	0.265287	0.177718	0.2059	0.446	-0.1933	0.019	-0.446	0.465	0.262986	0.187962
DSD-PBEP86	0.120132	0.412	-0.07	0.122	-0.412	0.534	0.160507	0.146377	0.0761786	0.332	-0.00814286	0.122	-0.332	0.454	0.097607	0.0990517	0.2432	0.412	-0.2432	-0.089	-0.412	0.323	0.266874	0.115832
RS-PBE-P86	0.0936737	0.191	-0.0142	0.171	-0.191	0.362	0.107087	0.107566	0.09795	0.191	0.00990714	0.171	-0.191	0.362	0.11043	0.112003	0.0817	0.183	-0.0817	-0.006	-0.183	0.177	0.0971159	0.0553435
SCS-RS-PBE-P86	0.0879526	0.2235	0.0210211	0.2235	-0.1438	0.3673	0.101504	0.100636	0.0959607	0.2235	0.0435321	0.2235	-0.1437	0.3672	0.108814	0.101557	0.06553	0.1438	-0.04201	0.0479	-0.1438	0.1917	0.0774447	0.0685796
SOS-RS-PBE-P86	0.116092	0.306	0.0827132	0.306	-0.1436	0.4496	0.138029	0.111985	0.121432	0.306	0.104968	0.306	-0.0609	0.3669	0.145329	0.102354	0.10114	0.1859	0.0204	0.1859	-0.1436	0.3295	0.115154	0.119463
B2GPPLYP	0.158363	0.516	-0.132032	0.1017	-0.516	0.6177	0.219735	0.178003	0.0835286	0.407	-0.0477929	0.1017	-0.407	0.5087	0.120647	0.112809	0.3679	0.516	-0.3679	-0.253	-0.516	0.263	0.377785	0.0905004
wB2GPPLYP	0.109239	0.301	-0.0269553	0.285	-0.301	0.586	0.132177	0.131136	0.0993607	0.285	0.0123107	0.285	-0.2228	0.5078	0.119549	0.121095	0.1369	0.301	-0.1369	-0.035	-0.301	0.266	0.162393	0.0920742
PBE0-2	0.0753368	0.235	0.0157895	0.235	-0.143	0.378	0.0879055	0.0876366	0.0811714	0.235	0.0361429	0.235	-0.1064	0.3414	0.0926831	0.0869116	0.059	0.143	-0.0412	0.046	-0.143	0.189	0.0728807	0.0633698
PBE-QIDH	0.0689211	0.2222	-0.0355526	0.1504	-0.2222	0.3726	0.0908156	0.084689	0.0752071	0.2222	-0.0322286	0.1504	-0.2222	0.3726	0.0981794	0.0944408	0.05132	0.1256	-0.04486	0.0281	-0.1256	0.1537	0.0659593	0.0509707

## Sheet: Thiel_singlet_sum
	All / Valence (121)
Method	MAE	MAX	ME	MAX+	MAX-	SPAN	RMSE	SD
CCSD	0.29405	1.27	0.29405	1.27	0	1.27	0.378125	0.238714
CC2	0.171653	0.95	0.112479	0.95	-0.53	1.48	0.260195	0.235603
CIS(D)	0.321284	1.6536	0.239021	1.6536	-0.6973	2.3509	0.479624	0.417551
DSD-PBEP86	0.246149	1.477	0.147041	1.477	-0.77	2.247	0.369481	0.340371
RS-PBE-P86	0.334465	1.826	0.277457	1.826	-0.542	2.368	0.535306	0.459692
SCS-RS-PBE-P86	0.32	1.84	0.26	1.84	-0.56	2.4	0.52	0.45
SOS-RS-PBE-P86	0.31	1.92	0.23	1.92	-0.68	2.6	0.51	0.45
B2GPPLYP	0.2655	1.365	0.117907	1.365	-0.821	2.186	0.376196	0.358727
wB2GPPLYP	0.440046	1.846	0.399997	1.846	-0.51	2.356	0.61632	0.470834
PBE0-2	0.346317	1.6827	0.304594	1.6827	-0.5047	2.1874	0.495236	0.392112
PBE-QIDH	0.357772	1.661	0.305871	1.661	-0.51	2.171	0.49611	0.392224

## Sheet: Thiel_triplet_sum
	All / Valence (71)
Method	MAE	MAX	ME	MAX+	MAX-	SPAN	RMSE	SD
CCSD	0.112676	0.51	0.0498592	0.51	-0.28	0.79	0.15521	0.171916
CC2	0.155565	0.5638	0.146649	0.5638	-0.1012	0.665	0.19935	0.186432
CIS(D)	0.250939	0.7717	0.224855	0.7717	-0.329	1.1007	0.290404	0.265685
DSD-PBEP86	0.0903789	0.504	-0.00853099	0.504	-0.2816	0.7856	0.12629	0.146483
RS-PBE-P86	0.13243	0.5829	0.0387676	0.5829	-0.235	0.8179	0.176539	0.196743
SCS-RS-PBE-P86	0.128949	0.663	0.0615408	0.663	-0.2229	0.8859	0.175831	0.196885
SOS-RS-PBE-P86	0.146879	0.7971	0.10333	0.7971	-0.2079	1.005	0.196629	0.219172
B2GPPLYP	0.107958	0.4283	-0.0480817	0.4283	-0.3884	0.8167	0.142095	0.164982
wB2GPPLYP	0.156948	0.7215	0.0389845	0.7215	-0.3598	1.0813	0.212382	0.249302
PBE0-2	0.127166	0.6197	0.0566845	0.6197	-0.224	0.8437	0.174014	0.194358
PBE-QIDH	0.131251	0.52	-0.0223577	0.52	-0.3565	0.8765	0.170084	0.201499

## Sheet: LJ1_singlet_sum
	All (55)								Valence (26)								Rydberg (29)
Method	MAE	MAX	ME	MAX+	MAX-	SPAN	RMSE	SD	MAE	MAX	ME	MAX+	MAX-	SPAN	RMSE	SD	MAE	MAX	ME	MAX+	MAX-	SPAN	RMSE	SD
CCSD	0.0945455	0.38	0.0909091	0.38	-0.07	0.45	0.124573	0.0850588	0.0826923	0.19	0.0773077	0.19	-0.07	0.26	0.0942378	0.0549587	0.105172	0.38	0.103103	0.38	-0.02	0.4	0.144688	0.103306
CC2	0.227622	0.6623	-0.0126836	0.5725	-0.6623	1.2348	0.29329	0.295762	0.183558	0.5725	0.178442	0.5725	-0.0665	0.639	0.2371	0.159216	0.267128	0.6623	-0.184038	0.4724	-0.6623	1.1347	0.33132	0.280381
CIS(D)	0.284853	0.8372	0.0434673	0.8372	-0.7829	1.6201	0.35569	0.356289	0.2352	0.7829	0.127531	0.5607	-0.7829	1.3436	0.29188	0.267744	0.329369	0.8372	-0.0319	0.8372	-0.6045	1.4417	0.398998	0.40476
DSD-PBEP86	0.169651	0.4924	-0.0325891	0.4924	-0.488	0.9804	0.221226	0.220822	0.121188	0.3897	0.0555885	0.253	-0.3897	0.6427	0.153298	0.145694	0.2131	0.4924	-0.111645	0.4924	-0.488	0.9804	0.264692	0.244243
RS-PBE-P86	0.177085	0.658	0.08446	0.658	-0.4869	1.1449	0.235622	0.221726	0.139862	0.4869	0.0471462	0.313	-0.4869	0.7999	0.178154	0.175205	0.210459	0.658	0.117914	0.658	-0.208	0.866	0.273719	0.251391
SCS-RS-PBE-P86	0.170778	0.6324	0.0918618	0.6324	-0.5112	1.1436	0.227759	0.20999	0.131819	0.5112	0.06075	0.3212	-0.5112	0.8324	0.173783	0.166044	0.205707	0.6324	0.119755	0.6324	-0.2029	0.8353	0.26366	0.239052
SOS-RS-PBE-P86	0.184113	0.5756	0.0977127	0.5756	-0.5737	1.1493	0.229145	0.208782	0.1501	0.5737	0.0838769	0.3406	-0.5737	0.9143	0.192336	0.176511	0.214607	0.5756	0.110117	0.5756	-0.2739	0.8495	0.254177	0.23314
B2GPPLYP	0.197791	0.575	-0.109627	0.325	-0.575	0.9	0.259225	0.23663	0.149112	0.524	-0.0105808	0.325	-0.524	0.849	0.189297	0.192744	0.241434	0.575	-0.198428	0.3145	-0.575	0.8895	0.304959	0.235673
wB2GPPLYP	0.171816	0.455	0.0478309	0.455	-0.371	0.826	0.207436	0.203635	0.163846	0.455	0.0495385	0.455	-0.371	0.826	0.202468	0.200202	0.178962	0.44	0.0463	0.44	-0.315	0.755	0.208258	0.20664
PBE0-2	0.191316	0.7734	0.135455	0.7734	-0.18	0.9534	0.246997	0.207649	0.163969	0.346	0.125723	0.346	-0.1372	0.4832	0.188334	0.143004	0.215834	0.7734	0.144179	0.7734	-0.18	0.9534	0.286007	0.251378
PBE-QIDH	0.187271	0.6078	0.129351	0.6078	-0.292	0.8998	0.239873	0.20313	0.174677	0.502	0.0962923	0.502	-0.292	0.794	0.206569	0.186371	0.198562	0.6078	0.15899	0.6078	-0.146	0.7538	0.26246	0.212521

## Sheet: LJ1_triplet_sum
	All (47)								Valence (29)								Rydberg (18)
Method	MAE	MAX	ME	MAX+	MAX-	SPAN	RMSE	SD	MAE	MAX	ME	MAX+	MAX-	SPAN	RMSE	SD	MAE	MAX	ME	MAX+	MAX-	SPAN	RMSE	SD
CCSD	0.0634043	0.36	0.0157447	0.36	-0.11	0.47	0.0895141	0.0890712	0.0610345	0.36	-0.00172414	0.36	-0.11	0.47	0.0896545	0.0912246	0.0672222	0.26	0.0438889	0.26	-0.08	0.34	0.0892873	0.0800102
CC2	0.202672	0.6395	0.0591362	0.6097	-0.6395	1.2492	0.266294	0.262452	0.188176	0.6097	0.1855	0.6097	-0.02	0.6297	0.242113	0.158344	0.226028	0.6395	-0.14445	0.2368	-0.6395	0.8763	0.301197	0.271961
CIS(D)	0.220774	0.6072	0.116804	0.6072	-0.503	1.1102	0.267045	0.242741	0.211648	0.6072	0.206338	0.6072	-0.075	0.6822	0.256161	0.154487	0.235478	0.5303	-0.0274444	0.5303	-0.503	1.0333	0.283702	0.290558
DSD-PBEP86	0.132536	0.483	-0.0604979	0.483	-0.455	0.938	0.178778	0.170049	0.0889966	0.483	-0.0317966	0.483	-0.1869	0.6699	0.12369	0.121649	0.202683	0.455	-0.106739	0.282	-0.455	0.737	0.2425	0.224059
RS-PBE-P86	0.147783	0.658	-0.023383	0.658	-0.2514	0.9094	0.1934	0.194057	0.131976	0.658	-0.0785345	0.658	-0.2514	0.9094	0.182027	0.16712	0.17325	0.5205	0.0654722	0.5205	-0.209	0.7295	0.210436	0.20579
SCS-RS-PBE-P86	0.134796	0.7221	0.0170383	0.7221	-0.2071	0.9292	0.193909	0.195247	0.105503	0.7221	-0.0341034	0.7221	-0.2071	0.9292	0.167733	0.167137	0.181989	0.5439	0.0994333	0.5439	-0.1865	0.7304	0.229895	0.213288
SOS-RS-PBE-P86	0.155979	0.8178	0.0897191	0.8178	-0.1912	1.009	0.226854	0.210611	0.117321	0.8178	0.0504793	0.8178	-0.1912	1.009	0.189569	0.185958	0.218261	0.5812	0.152939	0.5812	-0.1854	0.7666	0.276545	0.237086
B2GPPLYP	0.173436	0.559	-0.13867	0.374	-0.559	0.933	0.222105	0.175372	0.121707	0.374	-0.0914793	0.374	-0.2866	0.6606	0.14937	0.120171	0.256778	0.559	-0.2147	0.186	-0.559	0.745	0.304731	0.222521
wB2GPPLYP	0.153987	0.767	-0.0699787	0.767	-0.3526	1.1196	0.199934	0.189312	0.151559	0.767	-0.0986621	0.767	-0.3526	1.1196	0.208712	0.187176	0.1579	0.343	-0.0237667	0.318	-0.343	0.661	0.184917	0.188699
PBE0-2	0.123598	0.729	0.0226702	0.729	-0.167	0.896	0.182031	0.182566	0.0972034	0.729	-0.0181621	0.729	-0.1659	0.8949	0.161158	0.162966	0.166122	0.4847	0.0884556	0.4847	-0.167	0.6517	0.211367	0.197533
PBE-QIDH	0.158955	0.781	-0.0357213	0.781	-0.3679	1.1489	0.206753	0.205846	0.162359	0.781	-0.106834	0.781	-0.3679	1.1489	0.215551	0.190526	0.153472	0.3979	0.07885	0.3979	-0.171	0.5689	0.191732	0.179835

## Sheet: LJ2_singlet_sum
	All (19)
Method	MAE	MAX	ME	MAX+	MAX-	SPAN	RMSE	SD
CCSD	0.065	0.22	0.065	0.22	0	0.22	0.0866633	0.0608505
CC2	0.106517	0.2559	0.0595278	0.2559	-0.2075	0.4634	0.129497	0.118986
CIS(D)	0.111833	0.438	0.0861667	0.438	-0.155	0.593	0.152554	0.130924
DSD-PBEP86	0.0748111	0.4106	0.0430333	0.4106	-0.105	0.5156	0.117489	0.112777
RS-PBE-P86	0.0676444	0.2266	0.0134222	0.2266	-0.105	0.3316	0.0862666	0.0876083
SCS-RS-PBE-P86	0.08	0.3	0.03	0.3	-0.08	0.38	0.1	0.1
SOS-RS-PBE-P86	0.1	0.32	0.06	0.32	-0.15	0.47	0.13	0.12
B2GPPLYP	0.0723778	0.2128	0.00682222	0.2128	-0.17	0.3828	0.0923334	0.094618
wB2GPPLYP	0.119156	0.4448	0.0313778	0.4448	-0.32	0.7648	0.163425	0.164945
PBE0-2	0.0909889	0.3378	0.0665444	0.3378	-0.091	0.4288	0.118256	0.101653
PBE-QIDH	0.101444	0.446	0.047	0.446	-0.21	0.656	0.139306	0.135186

## Sheet: LJ2_triplet_sum
	All (11)
Method	MAE	MAX	ME	MAX+	MAX-	SPAN	RMSE	SD
CCSD	0.0581818	0.17	-0.0145455	0.17	-0.09	0.26	0.0731126	0.0751483
CC2	0.1337	0.3172	0.0809364	0.3172	-0.0901	0.4073	0.164089	0.149706
CIS(D)	0.166255	0.445	0.101527	0.445	-0.129	0.574	0.210864	0.193833
DSD-PBEP86	0.0968182	0.1926	-0.0939091	0.016	-0.1926	0.2086	0.111277	0.0626097
RS-PBE-P86	0.160173	0.3877	-0.152518	0.0421	-0.3877	0.4298	0.194581	0.126727
SCS-RS-PBE-P86	0.111709	0.3164	-0.104745	0.0174	-0.3164	0.3338	0.153362	0.117486
SOS-RS-PBE-P86	0.116073	0.2157	-0.0147636	0.21	-0.2157	0.4257	0.137618	0.143502
B2GPPLYP	0.143136	0.2223	-0.137373	0.0317	-0.2223	0.254	0.15426	0.0736022
wB2GPPLYP	0.168982	0.2973	-0.146255	0.125	-0.2973	0.4223	0.181432	0.112606
PBE0-2	0.107736	0.2925	-0.0997182	0.033	-0.2925	0.3255	0.138252	0.100433
PBE-QIDH	0.181691	0.3442	-0.174782	0.038	-0.3442	0.3822	0.199939	0.101832

## Sheet: inter_CT_sum
	All (14)
Method	MAE	MAX	ME	MAX+	MAX-	SPAN	RMSE	SD
CCSD	0.295	0.44	0.295	0.44	0.15	0.29	0.305673	0.0830894
CC2	0.363571	0.76	-0.363571	-0.11	-0.76	0.65	0.43155	0.241266
CIS(D)	0.418443	1.1558	-0.243157	0.6839	-1.1558	1.8397	0.55903	0.52238
DSD-PBEP86	1.07959	1.7915	-1.07959	-0.4598	-1.7915	1.3317	1.15038	0.412319
RS-PBE-P86	0.33	1.0276	-0.31	0.0838	-1.0276	1.1114	0.47	0.36
SCS-RS-PBE-P86	0.3	0.62	0.23	0.62	-0.44	1.06	0.34	0.25
SOS-RS-PBE-P86	0.22	0.98	-0.14	0.3	-0.98	1.28	0.34	0.32
B2GPPLYP	1.34	2.2062	-1.34	-0.5	-2.2062	1.7062	1.44	0.55
wB2GPPLYP	0.386779	1.0718	-0.284407	0.4463	-1.0718	1.5181	0.537194	0.472934
PBE0-2	0.663257	1.3594	-0.630771	0.2171	-1.3594	1.5765	0.776059	0.469167
PBE-QIDH	0.97	1.6672	-0.97	-0.27	-1.6672	1.3972	1.06	0.44

## Sheet: PAHs_sum
	1La (5)								1Lb (5)								1La-1Lb (5)
Method	MAE	MAX	ME	MAX+	MAX-	SPAN	RMSE	SD	MAE	MAX	ME	MAX+	MAX-	SPAN	RMSE	SD	MAE	MAX	ME	MAX+	MAX-	SPAN	RMSE	SD
CCSD	0.3	0.31	0.3	0.3	0.29	-0.01	0.3	0.01	0.29	0.31	0.29	0.31	0.25	-0.06	0.29	0.02	0.01	0.03	0.01	0.03	0	-0.03	0.02	0.01
CC2	0.06334	0.0996	-0.02018	0.0988	-0.0996	-0.1984	0.0725324	0.0778919	0.26624	0.3422	0.26624	0.3422	0.1516	-0.1906	0.274027	0.07	0.28642	0.3241	-0.28642	-0.2434	-0.3241	-0.0807	0.288306	0.04
CIS(D)	0.24392	0.4463	0.24392	0.4463	0.1099	-0.3364	0.271958	0.134462	0.34632	0.3779	0.34632	0.3779	0.3079	-0.07	0.347438	0.03	0.12976	0.2652	-0.1024	0.0684	-0.2652	-0.3336	0.151335	0.12
DSD-PBEP86	0.06332	0.1571	0.06332	0.1571	0.0018	-0.1553	0.0834573	0.0607834	0.28522	0.339	0.28522	0.339	0.2515	-0.0875	0.287094	0.04	0.2219	0.2553	-0.2219	-0.1819	-0.2553	-0.0734	0.223138	0.03
RS-PBE-P86	0.19248	0.3885	0.19248	0.3885	0.0603	-0.3282	0.225255	0.130822	0.4263	0.4979	0.4263	0.4979	0.3401	-0.1578	0.42957	0.06	0.23382	0.3054	-0.23382	-0.1094	-0.3054	-0.196	0.24403	0.08
SCS-RS-PBE-P86	0.23	0.39	0.23	0.39	0.13	-0.26	0.25	0.1	0.37	0.4	0.37	0.4	0.45	0.05	0.37	0.02	0.13	0.25	-0.13	-0.01	-0.25	-0.24	0.16	0.09
SOS-RS-PBE-P86	0.3	0.38	0.3	0.38	0.25	-0.13	0.31	0.05	0.25	0.45	0.25	0.34	0.2	-0.14	0.27	0.11	0.13	0.2	0.05	0.18	-0.2	-0.38	0.14	0.15
B2GPPLYP	0.0546	0.1092	-0.00108	0.1092	-0.0741	-0.1833	0.0641946	0.0717616	0.31814	0.4112	0.31814	0.4112	0.1932	-0.218	0.326472	0.08	0.31922	0.3454	-0.31922	-0.2673	-0.3454	-0.0781	0.320659	0.03
wB2GPPLYP	0.24038	0.3032	0.24038	0.3032	0.1836	-0.1196	0.244021	0.0469549	0.52606	0.5958	0.52606	0.5958	0.4654	-0.1304	0.528086	0.05	0.28568	0.2926	-0.28568	-0.2818	-0.2926	-0.0108	0.285716	0.01
PBE0-2	0.1201	0.2595	0.1201	0.2595	0.0226	-0.2369	0.146269	0.0933457	0.405	0.4916	0.405	0.4916	0.3149	-0.1767	0.409443	0.07	0.2849	0.3159	-0.2849	-0.2321	-0.3159	-0.0838	0.286326	0.03
PBE-QIDH	0.0771	0.1889	0.07126	0.1889	-0.0146	-0.2035	0.100765	0.0796516	0.41582	0.5233	0.41582	0.5233	0.2797	-0.2436	0.423816	0.09	0.34456	0.369	-0.34456	-0.2943	-0.369	-0.0747	0.345683	0.03

[truncated: 12 more sheets: SG_sum, Gordon_singlet, Gordon_triplet, Thiel_singlet, Thiel_triplet, LJ1_singlet, LJ1_triplet, LJ2_singlet, LJ2_triplet, CT, PAHs, SG]
